# Supplementary material for: The Interplay of NEAT1 and miR-339-5p Influences on Mesangial Gene Expression and Function in Various Diabetic-Associated Injury Models
Source: Noncoding RNA. 2022 Jul 13;8(4):52. doi: 10.3390/ncrna8040052 (PMC9326603; doi:10.3390/ncrna8040052)
Supplement: Supplementary file 1 [file ncrna-08-00052-s001.zip]

Archive with 1 entries (1 files):
- ncrna-1767926-supplementary.pdf
